# Supplementary material for: Pericyte-to-Endothelial Cell Communication via Tunneling Nanotubes Is Disrupted by a Diol of Docosahexaenoic Acid
Source: Cells. 2024 Aug 26;13(17):1429. doi: 10.3390/cells13171429 (PMC11394577; doi:10.3390/cells13171429)
Supplement: Supplementary file 1 [file cells-13-01429-s001.zip]

Archive with 2 entries (2 files):
- Figure S1.pdf
- Supplementary VideoEC_Mitogreen_Pericytes_MitoDeepred.ts
